# Supplementary material for: Multidimensional Profiling of Human Body Hairs Using Qualitative and Semi-Quantitative Approaches with SR-XRF, ATR-FTIR, DSC, and SEM-EDX
Source: Int J Mol Sci. 2023 Feb 19;24(4):4166. doi: 10.3390/ijms24044166 (PMC9964782; doi:10.3390/ijms24044166)
Supplement: Supplementary file 1 [file ijms-24-04166-s001.zip]

Archive with 1 entries (1 files):
- ijms-2148041-supplementary.pdf
